# Supplementary material for: Forward or Backward: Lessons Learned from Small Molecule Drugs Approved by FDA from 2012 to 2022
Source: Molecules. 2023 Dec 5;28(24):7941. doi: 10.3390/molecules28247941 (PMC10745639; doi:10.3390/molecules28247941)
Supplement: Supplementary file 1 [file molecules-28-07941-s001.zip]

Archive with 1 entries (1 files):
- molecules-2705409-supplementary.pdf
